# Supplementary material for: Kinetic Evaluation of the Production of Mead from a Non-Saccharomyces Strain
Source: Foods. 2024 Jun 20;13(12):1948. doi: 10.3390/foods13121948 (PMC11203307; doi:10.3390/foods13121948)
Supplement: Supplementary file 1 [file foods-13-01948-s001.zip]

Archive with 1 entries (1 files):
- foods-2992550-supplementary.pdf
